# Supplementary material for: Gene Polymorphisms of Parkinson’s Disease Risk Locus and Idiopathic REM Sleep Behavior Disorder
Source: Biomedicines. 2025 Mar 24;13(4):788. doi: 10.3390/biomedicines13040788 (PMC12024845; doi:10.3390/biomedicines13040788)
Supplement: Supplementary file 1 [file biomedicines-13-00788-s001.zip]

Archive with 1 entries (1 files):
- biomedicines-3505266-supplementary.pdf
